# Supplementary material for: The Rhodanese PspE Converts Thiosulfate to Cellular Sulfane Sulfur in Escherichia coli
Source: Antioxidants (Basel). 2023 May 20;12(5):1127. doi: 10.3390/antiox12051127 (PMC10215317; doi:10.3390/antiox12051127)
Supplement: Supplementary file 1 [file antioxidants-12-01127-s001.zip]

Archive with 1 entries (1 files):
- antioxidants-2387434-supplementary.pdf
